# Supplementary material for: Roles of Genetic Polymorphisms in the Folate Pathway in Childhood Acute Lymphoblastic Leukemia Evaluated by Bayesian Relevance and Effect Size Analysis
Source: PLoS One. 2013 Aug 5;8(8):e69843. doi: 10.1371/journal.pone.0069843 (PMC3734218; doi:10.1371/journal.pone.0069843)
Supplement: Table S6 — Probability of strong relevance to ALL susceptibility in different subgroups according to the BN-BMLA. (XLS) [file pone.0069843.s010.xls]

## Sheet: Sheet1
Strong relevance		ALL susceptibility	B-cell lineage	T-cell lineage	Hyperdiploid
Gender		0.0125516	0.051225	0.710956	0.0460152
rs1801131	MTHFR	0.00438698	0.00330917	0.00974785	0.0025017
rs1801133	MTHFR	0.0005611	0.00141857	0.00913863	0.0114451
rs13306561	MTHFR	0.0121096	0.0408899	0.0348762	0.0166435
rs4149183	SLC22A8	0.00873102	0.00733512	0.124567	0.0173444
rs2276299	SLC22A8	0.0328014	0.0318599	0.0896496	0.0207432
rs3809069	SLC22A8	0.00320342	0.00454737	0.013748	0.0151064
rs7941395	GSTP1	0.00656437	0.00869698	0.078163	0.0112547
rs1695	GSTP1	0.00826897	0.028178	0.127071	0.0261275
rs749174	GSTP1	0.0154308	0.0178263	0.00901108	0.0423155
rs17328763	SLC21A6	0.0408211	0.228087	0.0193629	0.101878
rs11045818	SLC21A6	0.22924	0.245899	0.0636925	0.0368181
rs11045819	SLC21A6	0.238535	0.226523	0.0607177	0.0464392
rs4149056	SLC21A6	0.00890033	0.00332217	0.0165567	0.00588172
rs11045823	SLC21A6	0.202448	0.228111	0.0590352	0.0375491
rs4363657	SLC21A6	0.00536813	0.00126158	0.0257419	0.00834443
rs10841769	SLC21A6	0.0012126	0.0015474	0.0115493	0.00944417
rs12759827	MTR	0.0158572	0.0155483	0.0314691	0.0067646
rs4659724	MTR	0.00798638	0.0070132	0.153657	0.00391748
rs3768142	MTR	0.00966443	0.00425287	0.0780398	0.00399077
rs10925257	MTR	0.0049235	0.00586198	0.194659	0.0612546
rs1805087	MTR	0.00343483	0.00556518	0.12029	0.0663412
rs2853523	MTR	0.00990097	0.00441985	0.145866	0.00518238
rs1076991	MTHFD1	0.645096	0.531642	0.132268	0.00283498
rs1950902	MTHFD1	0.0071706	0.0139284	0.0647914	0.0590267
rs2236225	MTHFD1	0.005084	0.0856369	0.131038	0.00862877
rs745686	MTHFD1	0.000812883	0.00130653	0.0236463	0.0844291
rs1979277	SHMT1	0.00151525	0.00134	0.00271448	0.0133366
rs9909104	SHMT1	0.0286346	0.0369729	0.0186242	0.0838567
rs643333	SHMT1	0.00392688	0.00896042	0.0194452	0.0270677
rs9967368	TYMS	0.000593917	0.00378365	0.0210059	0.00152143
rs2853741	TYMS	0.00384807	0.00502988	0.00998275	0.00184202
rs2853533	TYMS	0.0791125	0.0198439	0.302012	0.0271723
rs1004474	TYMS	0.00343915	0.00366917	0.260948	0.664732
rs2612100	TYMS	0.00441735	0.00405978	0.0771101	0.00413618
rs7499	SLC19A1	0.0161934	0.00579218	0.00214907	0.00198187
rs4819128	SLC19A1	0.0307634	0.0659803	0.00154843	0.00715183
rs1051266	SLC19A1	0.00753257	0.0190355	0.00441817	0.0152425
rs2966952	MTRR	0.0619297	0.00910625	0.030159	0.00874968
rs1801394	MTRR	0.00177683	0.00172092	0.004641	0.00280942
rs326120	MTRR	0.0621221	0.00969773	0.045938	0.0065351
rs1532268	MTRR	0.00386937	0.0341139	0.211611	0.68306
rs162036	MTRR	0.0884502	0.0584682	0.0660211	0.0189501
rs3776455	MTRR	0.352204	0.0847624	0.0167099	0.757923
rs10380	MTRR	0.133071	0.123712	0.112254	0.02178
rs1222809	DHFR	0.0035202	0.00582228	0.116159	0.426346
rs12517451	DHFR	0.00438285	0.00292437	0.00939777	0.0098489
rs1650723	DHFR	0.00599413	0.0435519	0.046076	0.031509
rs11742668	DHFR	0.234692	0.320006	0.100665	0.24249
rs1677626	DHFR	0.0044705	0.010198	0.0644633	0.190359
rs1478834	DHFR	0.0039889	0.00695565	0.0615561	0.180474
rs2842951	TPMT	0.00305128	0.0027004	0.0384348	0.00227232
rs2518463	TPMT	0.0074798	0.00404858	0.0064817	0.00263898
rs4449636	TPMT	0.00268117	0.00379123	0.0110708	0.00397395
rs10280101	ABCB1	0.0250722	0.016289	0.0849305	0.0217303
rs2235013	ABCB1	0.00120672	0.00060475	0.0912536	0.119326
rs1202179	ABCB1	0.00128697	0.00156843	0.0104928	0.00916592
rs9282564	ABCB1	0.0990114	0.0955288	0.123178	0.149055
rs11545078	GGH	0.0252014	0.0639328	0.158586	0.334679
rs3780127	GGH	0.0253851	0.0645902	0.162057	0.328358
rs10957267	GGH	0.0218518	0.141497	0.0457128	0.135309
rs719235	GGH	0.00188115	0.0019569	0.00472928	0.00169117
rs1544105	FPGS	0.0441477	0.0341022	0.0129721	0.0720091
rs10106	FPGS	0.0356081	0.102755	0.0222085	0.0874533
rs4451422	FPGS	0.0492946	0.124545	0.0361069	0.126519
Table S6 Probability of strong relevance to ALL susceptibility in different subgroups according to the BN-BMLA
