# Supplementary material for: Roles of Genetic Polymorphisms in the Folate Pathway in Childhood Acute Lymphoblastic Leukemia Evaluated by Bayesian Relevance and Effect Size Analysis
Source: PLoS One. 2013 Aug 5;8(8):e69843. doi: 10.1371/journal.pone.0069843 (PMC3734218; doi:10.1371/journal.pone.0069843)
Supplement: Table S8 — A posteriori probabilities of the different dependence types in ALL susceptibility. (XLS) [file pone.0069843.s012.xls]

## Sheet: Sheet1
Variable	Gene	ALL susceptibility							B-cell ALL							T-cell ALL							Hyperdiploid-ALL
		Strong relevance	Edge	Pure interaction	Associated	Transitive	Confounded		Strong relevance	Edge	Pure interaction	Associated	Transitive	Confounded		Strong relevance	Edge	Pure interaction	Associated	Transitive	Confounded		Strong relevance	Edge	Pure interaction	Associated	Transitive	Confounded
Gender		0.0125516	0.0114215	0.00113005	0.51947	0.0946128	0.424857		0.051225	0.0508074	0.00041758	0.562936	0.111705	0.451232		0.710956	0.705861	0.0050955	0.892562	0.7753	0.117262		0.0460152	0.0373652	0.00865	0.703495	0.371424	0.332071
rs1801131	MTHFR	0.00438698	0.00404093	0.00034605	0.0655011	0.0154204	0.0500806		0.00330917	0.0026473	0.000661867	0.121527	0.0238069	0.0977196		0.00974785	0.00462217	0.00512568	0.28241	0.0494749	0.232935		0.0025017	0.00157863	0.000923066	0.229118	0.0691024	0.160016
rs1801133	MTHFR	0.0005611	0.000398183	0.000162917	0.0655171	0.0122288	0.0532883		0.00141857	0.00119973	0.000218834	0.121575	0.0212946	0.100281		0.00913863	0.00727717	0.00186147	0.283395	0.0413244	0.242071		0.0114451	0.0109571	0.000487963	0.229285	0.0697619	0.159523
rs13306561	MTHFR	0.0121096	0.0109931	0.00111651	0.0621235	0.0282727	0.0338508		0.0408899	0.0403903	0.00049955	0.117066	0.0567891	0.0602764		0.0348762	0.0140261	0.0208502	0.268892	0.122671	0.146221		0.0166435	0.0104496	0.00619395	0.213533	0.0785763	0.134957
rs4149183	SLC22A8	0.00873102	0.00838045	0.000350567	0.162436	0.0473656	0.11507		0.00733512	0.00617637	0.00115875	0.141966	0.0357025	0.106263		0.124567	0.00415113	0.120416	0.491386	0.334484	0.156903		0.0173444	0.0061577	0.0111867	0.283812	0.0718561	0.211955
rs2276299	SLC22A8	0.0328014	0.0324671	0.000334253	0.162379	0.0616335	0.100746		0.0318599	0.031416	0.00044388	0.141692	0.0464953	0.0951964		0.0896496	0.021109	0.0685406	0.489956	0.288832	0.201124		0.0207432	0.00811998	0.0126232	0.282856	0.0704194	0.212436
rs3809069	SLC22A8	0.00320342	0.0029446	0.000258817	0.155877	0.0311861	0.124691		0.00454737	0.00446878	7.8584e-05	0.106719	0.0133076	0.0934114		0.013748	0.00954682	0.00420123	0.390542	0.127725	0.262817		0.0151064	0.0130142	0.00209215	0.326867	0.0591733	0.267693
rs7941395	GSTP1	0.00656437	0.00558735	0.000977017	0.210898	0.03586	0.175038		0.00869698	0.0082149	0.000482083	0.231252	0.0338423	0.19741		0.078163	0.0728948	0.00526813	0.506341	0.227168	0.279172		0.0112547	0.00912042	0.00213428	0.373315	0.173561	0.199755
rs1695	GSTP1	0.00826897	0.00775238	0.000516583	0.210898	0.0371141	0.173784		0.028178	0.0275621	0.00061592	0.231225	0.0592667	0.171958		0.127071	0.079016	0.0480547	0.506342	0.229984	0.276358		0.0261275	0.0180499	0.00807762	0.373252	0.177444	0.195808
rs749174	GSTP1	0.0154308	0.0151421	0.00028873	0.210898	0.0416119	0.169286		0.0178263	0.0174454	0.000380907	0.231225	0.0550366	0.176188		0.00901108	0.00106693	0.00794415	0.506335	0.224469	0.281866		0.0423155	0.0403602	0.0019553	0.373233	0.180986	0.192246
rs17328763	SLC21A6	0.0408211	0.0407092	0.000111893	0.514545	0.093398	0.421147		0.228087	0.227643	0.000444183	0.559108	0.260239	0.298869		0.0193629	0.00645915	0.0129038	0.367256	0.0491694	0.318087		0.101878	0.0023164	0.0995613	0.223075	0.0458732	0.177201
rs11045818	SLC21A6	0.22924	0.228061	0.0011792	0.513281	0.410446	0.102835		0.245899	0.24439	0.00150953	0.557534	0.500536	0.0569981		0.0636925	0.0205575	0.043135	0.36529	0.296754	0.0685356		0.0368181	0.0204226	0.0163955	0.218491	0.14887	0.0696203
rs11045819	SLC21A6	0.238535	0.237601	0.000934133	0.513281	0.382314	0.130967		0.226523	0.225334	0.0011886	0.557534	0.358895	0.198638		0.0607177	0.0203752	0.0403425	0.36529	0.267158	0.0981319		0.0464392	0.0313457	0.0150935	0.218491	0.155854	0.0626367
rs4149056	SLC21A6	0.00890033	0.002851	0.00604933	0.513407	0.0466797	0.466727		0.00332217	0.00114448	0.00217768	0.557778	0.0472176	0.51056		0.0165567	0.00412823	0.0124285	0.38349	0.0866476	0.296843		0.00588172	0.00426692	0.0016148	0.226563	0.067414	0.159149
rs11045823	SLC21A6	0.202448	0.201168	0.0012796	0.513281	0.381082	0.132199		0.228111	0.226484	0.00162645	0.557534	0.405965	0.151569		0.0590352	0.0183052	0.04073	0.365301	0.232161	0.13314		0.0375491	0.0213689	0.0161801	0.218491	0.126848	0.0916424
rs4363657	SLC21A6	0.00536813	0.00530767	6.0466e-05	0.513407	0.0820599	0.431347		0.00126158	0.00122202	3.95663e-05	0.557778	0.0939771	0.463801		0.0257419	0.0198613	0.00588057	0.383496	0.1271	0.256396		0.00834443	0.00710343	0.001241	0.226669	0.0742909	0.152379
rs10841769	SLC21A6	0.0012126	0.0011918	2.08e-05	0.513409	0.0327187	0.48069		0.0015474	0.00151698	3.0417e-05	0.557778	0.0382755	0.519502		0.0115493	0.00352095	0.00802835	0.388319	0.053673	0.334646		0.00944417	0.00088455	0.00855962	0.234701	0.0469577	0.187744
rs12759827	MTR	0.0158572	0.0158385	1.87e-05	0.456838	0.0398307	0.417007		0.0155483	0.0151685	0.0003798	0.465411	0.0544481	0.410963		0.0314691	0.00362682	0.0278423	0.584683	0.0479494	0.536734		0.0067646	0.00238378	0.00438082	0.377143	0.0841621	0.292981
rs4659724	MTR	0.00798638	0.00741487	0.000571516	0.456842	0.0407761	0.416066		0.0070132	0.0064132	0.0006	0.465407	0.0892978	0.376109		0.153657	0.132638	0.0210191	0.584525	0.184216	0.400309		0.00391748	0.00113328	0.0027842	0.377063	0.0919067	0.285157
rs3768142	MTR	0.00966443	0.00962707	3.7366e-05	0.456836	0.0506805	0.406155		0.00425287	0.0039665	0.000286367	0.465411	0.0854119	0.379999		0.0780398	0.0716853	0.00635456	0.58456	0.208328	0.376232		0.00399077	0.00272397	0.0012668	0.377063	0.0904356	0.286628
rs10925257	MTR	0.0049235	0.00411885	0.00080465	0.456834	0.094412	0.362422		0.00586198	0.00511177	0.000750216	0.465299	0.138819	0.326479		0.194659	0.132986	0.0616732	0.58269	0.259611	0.323079		0.0612546	0.0142361	0.0470185	0.376518	0.1246	0.251918
rs1805087	MTR	0.00343483	0.00304108	0.00039375	0.456833	0.09578	0.361054		0.00556518	0.00493428	0.0006309	0.465299	0.14336	0.321939		0.12029	0.0147305	0.10556	0.582702	0.272792	0.309911		0.0663412	0.002462	0.0638792	0.376518	0.107776	0.268742
rs2853523	MTR	0.00990097	0.00988692	1.40503e-05	0.456836	0.0566738	0.400162		0.00441985	0.00420558	0.000214267	0.465411	0.0434276	0.421984		0.145866	0.141309	0.00455752	0.584588	0.203526	0.381062		0.00518238	0.00308867	0.00209372	0.377063	0.0878272	0.289236
rs1076991	MTHFD1	0.645096	0.645096	0	0.728263	0.648567	0.0796962		0.531642	0.531627	1.47e-05	0.66577	0.536707	0.129062		0.132268	0.127506	0.00476142	0.600047	0.217439	0.382608		0.00283498	0.0027366	9.8383e-05	0.508854	0.176764	0.33209
rs1950902	MTHFD1	0.0071706	0.00676235	0.00040825	0.258642	0.200227	0.0584155		0.0139284	0.00663607	0.00729235	0.345411	0.216953	0.128458		0.0647914	0.0444219	0.0203694	0.322903	0.113773	0.209129		0.0590267	0.0113015	0.0477252	0.220401	0.0863703	0.134031
rs2236225	MTHFD1	0.005084	0.0018831	0.0032009	0.706721	0.612661	0.0940593		0.0856369	0.00167133	0.0839656	0.569841	0.437496	0.132345		0.131038	0.0136154	0.117422	0.410168	0.123573	0.286594		0.00862877	0.00659308	0.00203568	0.382648	0.173241	0.209408
rs745686	MTHFD1	0.000812883	0.000812883	-1e-10	0.70673	0.602687	0.104043		0.00130653	0.00121433	9.21997e-05	0.569634	0.419132	0.150502		0.0236463	0.00791287	0.0157334	0.410006	0.12489	0.285116		0.0844291	0.0724677	0.0119613	0.382213	0.176577	0.205636
rs1979277	SHMT1	0.00151525	0.00151322	2.0333e-06	0.141003	0.0317919	0.109211		0.00134	0.00129583	4.4167e-05	0.255936	0.051369	0.204567		0.00271448	0.00177093	0.00094355	0.405039	0.0724547	0.332585		0.0133366	0.0114397	0.00189682	0.328497	0.176618	0.15188
rs9909104	SHMT1	0.0286346	0.0285948	3.9853e-05	0.140996	0.0384945	0.102502		0.0369729	0.0369291	4.376e-05	0.255986	0.0529971	0.202989		0.0186242	0.016179	0.00244518	0.405108	0.070526	0.334581		0.0838567	0.0828858	0.000970853	0.328516	0.178198	0.150318
rs643333	SHMT1	0.00392688	0.00392688	0	0.141003	0.0311014	0.109902		0.00896042	0.00872612	0.000234301	0.255936	0.0562642	0.199672		0.0194452	0.0164496	0.0029956	0.405039	0.0835352	0.321504		0.0270677	0.0240021	0.00306564	0.328501	0.174578	0.153923
rs9967368	TYMS	0.000593917	0.000535067	5.88501e-05	0.184186	0.0531775	0.131008		0.00378365	0.00363315	0.0001505	0.183441	0.028247	0.155195		0.0210059	0.00367642	0.0173295	0.74193	0.433055	0.308875		0.00152143	0.000333	0.00118843	0.769168	0.68827	0.0808988
rs2853741	TYMS	0.00384807	0.0037432	0.000104867	0.182075	0.061177	0.120898		0.00502988	0.00494855	8.13333e-05	0.182943	0.0352374	0.147706		0.00998275	0.00544238	0.00454037	0.741064	0.436364	0.3047		0.00184202	0.000671083	0.00117093	0.76915	0.689803	0.0793463
rs2853533	TYMS	0.0791125	0.0787464	0.00036613	0.16639	0.1018	0.0645904		0.0198439	0.0187891	0.00105481	0.170056	0.0534598	0.116596		0.302012	0.264222	0.03779	0.636267	0.519734	0.116533		0.0271723	0.00945312	0.0177192	0.721289	0.687917	0.0333726
rs1004474	TYMS	0.00343915	0.00341078	2.8367e-05	0.184178	0.050211	0.133967		0.00366917	0.00222348	0.00144568	0.183432	0.0356203	0.147811		0.260948	0.257638	0.00330923	0.738963	0.480024	0.258939		0.664732	0.663052	0.00168032	0.769124	0.69125	0.0778737
rs2612100	TYMS	0.00441735	0.00440843	8.917e-06	0.184185	0.0463878	0.137798		0.00405978	0.00397758	8.2199e-05	0.183533	0.0383853	0.145147		0.0771101	0.0415151	0.035595	0.738832	0.487253	0.251579		0.00413618	0.00235477	0.00178142	0.766211	0.690444	0.0757667
rs7499	SLC19A1	0.0161934	0.0161498	4.3587e-05	0.37375	0.0472056	0.326544		0.00579218	0.0057772	1.4983e-05	0.553867	0.0489102	0.504956		0.00214907	0.0017887	0.000360367	0.662843	0.0832148	0.579628		0.00198187	0.00180723	0.000174634	0.788581	0.108107	0.680474
rs4819128	SLC19A1	0.0307634	0.0307405	2.2857e-05	0.373745	0.0574704	0.316275		0.0659803	0.0658648	0.0001155	0.553781	0.0889967	0.464784		0.00154843	0.000605267	0.000943166	0.662666	0.0920847	0.570581		0.00715183	0.00693008	0.000221749	0.788576	0.108843	0.679733
rs1051266	SLC19A1	0.00753257	0.00753027	2.3e-06	0.373745	0.0307448	0.343		0.0190355	0.0190156	1.9917e-05	0.553781	0.0681714	0.48561		0.00441817	0.00399718	0.000420984	0.662656	0.0962303	0.566426		0.0152425	0.0146163	0.000626103	0.788576	0.109269	0.679307
rs2966952	MTRR	0.0619297	0.0612224	0.00070729	0.645913	0.380972	0.264941		0.00910625	0.00897997	0.000126284	0.387567	0.151974	0.235593		0.030159	0.024666	0.00549298	0.346034	0.182104	0.16393		0.00874968	0.00813553	0.00061415	0.798739	0.751219	0.04752
rs1801394	MTRR	0.00177683	0.00176762	9.216e-06	0.649432	0.202272	0.44716		0.00172092	0.00170157	1.935e-05	0.423636	0.0936533	0.329983		0.004641	0.00415995	0.00048105	0.499614	0.155498	0.344115		0.00280942	0.00238187	0.00042755	0.815284	0.287775	0.527509
rs326120	MTRR	0.0621221	0.0602353	0.00188678	0.645913	0.378458	0.267456		0.00969773	0.00951747	0.000180266	0.387567	0.157267	0.230299		0.045938	0.0406251	0.00531291	0.346034	0.193765	0.152269		0.0065351	0.00589785	0.00063725	0.798739	0.723411	0.0753278
rs1532268	MTRR	0.00386937	0.00323395	0.000635417	0.649432	0.0152541	0.634178		0.0341139	0.00474682	0.029367	0.423636	0.05222	0.371416		0.211611	0.0073811	0.20423	0.501381	0.151418	0.349964		0.68306	0.00116662	0.681893	0.8153	0.0112498	0.80405
rs162036	MTRR	0.0884502	0.0664137	0.0220365	0.648041	0.554772	0.0932691		0.0584682	0.0341886	0.0242796	0.408528	0.316135	0.0923928		0.0660211	0.00961942	0.0564017	0.425584	0.249314	0.17627		0.0189501	0.00411513	0.014835	0.790642	0.777455	0.013187
rs3776455	MTRR	0.352204	0.352185	1.97e-05	0.649432	0.367665	0.281767		0.0847624	0.0847097	5.272e-05	0.423636	0.14022	0.283416		0.0167099	0.0146541	0.00205576	0.501462	0.164509	0.336953		0.757923	0.75464	0.00328285	0.8153	0.769087	0.0462123
rs10380	MTRR	0.133071	0.10072	0.0323514	0.648036	0.391547	0.256489		0.123712	0.0720886	0.0516231	0.408528	0.241503	0.167025		0.112254	0.0130071	0.0992468	0.425424	0.267131	0.158293		0.02178	0.0061999	0.0155801	0.790642	0.530679	0.259963
rs1222809	DHFR	0.0035202	0.00315008	0.000370117	0.582857	0.087765	0.495092		0.00582228	0.00546477	0.000357516	0.510094	0.155614	0.35448		0.116159	0.00353265	0.112627	0.550587	0.307921	0.242666		0.426346	0.00966135	0.416685	0.371622	0.111088	0.260533
rs12517451	DHFR	0.00438285	0.00437007	1.27833e-05	0.586444	0.0358381	0.550606		0.00292437	0.0028897	3.4667e-05	0.512162	0.0132242	0.498938		0.00939777	0.00653275	0.00286502	0.551067	0.129284	0.421783		0.0098489	0.00879892	0.00104998	0.446796	0.0945628	0.352233
rs1650723	DHFR	0.00599413	0.00435188	0.00164225	0.582857	0.15861	0.424247		0.0435519	0.0231169	0.020435	0.510094	0.115535	0.394559		0.046076	0.0110114	0.0350647	0.550587	0.139781	0.410806		0.031509	0.00402168	0.0274873	0.371651	0.0877044	0.283947
rs11742668	DHFR	0.234692	0.226246	0.00844588	0.585127	0.431417	0.15371		0.320006	0.302224	0.0177821	0.50838	0.463177	0.0452028		0.100665	0.0202625	0.0804021	0.516669	0.442685	0.0739837		0.24249	0.063837	0.178653	0.329487	0.285865	0.0436217
rs1677626	DHFR	0.0044705	0.00385972	0.000610784	0.582857	0.0857568	0.4971		0.010198	0.00958873	0.000609297	0.510094	0.100565	0.409529		0.0644633	0.00545942	0.0590039	0.550587	0.350443	0.200144		0.190359	0.0627891	0.12757	0.371619	0.147459	0.22416
rs1478834	DHFR	0.0039889	0.00358467	0.000404233	0.582857	0.183605	0.399251		0.00695565	0.00648883	0.000466817	0.510094	0.171783	0.338311		0.0615561	0.00386595	0.0576901	0.550587	0.346959	0.203628		0.180474	0.0377566	0.142717	0.371622	0.157914	0.213708
rs2842951	TPMT	0.00305128	0.00281668	0.0002346	0.43603	0.0553628	0.380667		0.0027004	0.0026109	8.95e-05	0.519614	0.0472259	0.472388		0.0384348	0.00949095	0.0289439	0.594271	0.190328	0.403943		0.00227232	0.00101798	0.00125433	0.695146	0.311201	0.383945
rs2518463	TPMT	0.0074798	0.00710603	0.000373766	0.381117	0.0442354	0.336882		0.00404858	0.00395922	8.9367e-05	0.436232	0.0345133	0.401719		0.0064817	0.00519858	0.00128312	0.590123	0.155745	0.434378		0.00263898	0.00198818	0.0006508	0.526263	0.145772	0.380491
rs4449636	TPMT	0.00268117	0.00233182	0.00034935	0.381118	0.0411309	0.339987		0.00379123	0.00365483	0.000136399	0.436232	0.0347332	0.401499		0.0110708	0.00962383	0.001447	0.590123	0.155554	0.434569		0.00397395	0.00341017	0.000563783	0.526263	0.148003	0.37826
rs10280101	ABCB1	0.0250722	0.0242247	0.000847557	0.174437	0.0906873	0.0837493		0.016289	0.0153006	0.000988457	0.248032	0.0780265	0.170006		0.0849305	0.0172047	0.0677259	0.337707	0.235929	0.101778		0.0217303	0.0140527	0.00767765	0.29202	0.198928	0.0930922
rs2235013	ABCB1	0.00120672	0.00117925	2.7467e-05	0.188924	0.0819141	0.10701		0.00060475	0.00055365	5.11e-05	0.265922	0.0768341	0.189088		0.0912536	0.0906916	0.00056195	0.361982	0.226432	0.135549		0.119326	0.118443	0.000882667	0.30705	0.198235	0.108815
rs1202179	ABCB1	0.00128697	0.00128477	2.20033e-06	0.188228	0.0215211	0.166707		0.00156843	0.00156392	4.51667e-06	0.264801	0.0296472	0.235154		0.0104928	0.00924187	0.00125096	0.362332	0.130632	0.2317		0.00916592	0.00398427	0.00518165	0.307118	0.168397	0.138721
rs9282564	ABCB1	0.0990114	0.0980934	0.000918047	0.180318	0.138158	0.0421607		0.0955288	0.0907686	0.0047603	0.252803	0.143528	0.109274		0.123178	0.0104682	0.112709	0.297473	0.190956	0.106517		0.149055	0.0216915	0.127363	0.181406	0.121772	0.0596345
rs11545078	GGH	0.0252014	0.0175147	0.00768668	0.153578	0.123419	0.0301594		0.0639328	0.0393822	0.0245506	0.332415	0.266298	0.0661169		0.158586	0.0675149	0.091071	0.342789	0.243574	0.099215		0.334679	0.0114013	0.323278	0.191655	0.141924	0.0497311
rs3780127	GGH	0.0253851	0.0169111	0.008474	0.153578	0.121223	0.0323557		0.0645902	0.040409	0.0241812	0.332412	0.285101	0.0473105		0.162057	0.0755547	0.0865027	0.342789	0.28987	0.052919		0.328358	0.0135564	0.314802	0.191655	0.167737	0.023918
rs10957267	GGH	0.0218518	0.0210449	0.000806917	0.153841	0.0496457	0.104195		0.141497	0.13686	0.00463647	0.333339	0.199992	0.133346		0.0457128	0.0104309	0.0352819	0.346158	0.0980763	0.248082		0.135309	0.0157095	0.1196	0.200778	0.0599238	0.140854
rs719235	GGH	0.00188115	0.00184168	3.94667e-05	0.153897	0.0066165	0.14728		0.0019569	0.00181817	0.000138733	0.333466	0.0171362	0.31633		0.00472928	0.00256475	0.00216453	0.34763	0.0358644	0.311766		0.00169117	0.00109978	0.000591384	0.201944	0.0167914	0.185153
rs1544105	FPGS	0.0441477	0.0441465	1.207e-06	0.314535	0.116196	0.198339		0.0341022	0.0340068	9.541e-05	0.436535	0.181781	0.254754		0.0129721	0.0107681	0.00220403	0.611813	0.0983106	0.513502		0.0720091	0.0672561	0.004753	0.607676	0.328379	0.279297
rs10106	FPGS	0.0356081	0.0356081	0	0.314535	0.111697	0.202838		0.102755	0.102738	1.68e-05	0.436525	0.20391	0.232614		0.0222085	0.0171138	0.00509465	0.611812	0.105202	0.50661		0.0874533	0.0825649	0.00488843	0.607675	0.33297	0.274706
rs4451422	FPGS	0.0492946	0.0492946	3e-09	0.314535	0.117484	0.197051		0.124545	0.124528	1.6583e-05	0.436525	0.169864	0.26666		0.0361069	0.0310773	0.00502965	0.611812	0.105209	0.506603		0.126519	0.123514	0.0030045	0.607675	0.333882	0.273794
Table S8 A posteriori probabilities of the different dependence types in ALL susceptibility
